# Supplementary material for: Identification and Characterization of Cancer Stem-Like Cells in ALK-Positive Anaplastic Large Cell Lymphoma Using the SORE6 Reporter
Source: Curr Issues Mol Biol. 2021 Jul 2;43(2):0. doi: 10.3390/cimb43020041 (PMC8929104; doi:10.3390/cimb43020041)
Supplement: Supplementary file 1 [file cimb-43-00041-s001.zip]

Archive with 1 entries (1 files):
- cimb-1214647-supplementary.pdf
